# Supplementary material for: Chloroplast Genome Characterization, Comparative Analysis, and Phylogenetic Insights into Five Aegilops Species
Source: Int J Mol Sci. 2026 Jun 24;27(13):5680. doi: 10.3390/ijms27135680 (PMC13362065; doi:10.3390/ijms27135680)
Supplement: Supplementary file 1 [file ijms-27-05680-s001.zip]

Archive with 5 entries (5 files):
- Table S2 new.xlsx
- Table S3 new.xlsx
- Table S4 new.xlsx
- Figure S1.jpg
- Table S1 new.xlsx
