# Supplementary material for: Chloroplast Genome Characterization, Comparative Analysis, and Phylogenetic Insights into Five Aegilops Species
Source: Int J Mol Sci. 2026 Jun 24;27(13):5680. doi: 10.3390/ijms27135680 (PMC13362065; doi:10.3390/ijms27135680)
Supplement: Supplementary file 1 [file ijms-27-05680-s001.zip › Table S2 new.xlsx]

## Sheet: Table S2
Table S2. Codon usage and RSCU values in 5 Aegilops chloroplast genomes
Amino acids	Codon	Ae.crassa		Ae. cylindrica		Ae.juvenalis		Ae.tauscii		Ae. triuncialis
		RSCU	Count	RSCU	Count	RSCU	Count	RSCU	Count	RSCU	Count
Ala	GCU	1.75	544	1.76	547	1.75	545	1.76	547	1.76	546
Ala	GCC	0.58	180	0.58	181	0.58	180	0.58	180	0.58	180
Ala	GCA	1.21	377	1.21	376	1.21	376	1.21	377	1.21	376
Ala	GCG	0.46	142	0.46	142	0.46	142	0.46	142	0.45	141
Cys	UGU	1.53	167	1.54	167	1.53	167	1.54	167	1.53	167
Cys	UGC	0.47	51	0.46	50	0.47	51	0.46	50	0.47	51
Asp	GAU	1.57	555	1.56	553	1.56	554	1.56	553	1.57	557
Asp	GAC	0.43	154	0.44	156	0.44	154	0.44	156	0.43	154
Glu	GAA	1.5	779	1.5	778	1.5	780	1.5	778	1.5	779
Glu	GAG	0.5	261	0.5	261	0.5	261	0.5	261	0.5	261
Phe	UUU	1.33	733	1.33	731	1.33	733	1.33	732	1.33	733
Phe	UUC	0.67	372	0.67	371	0.67	371	0.67	371	0.67	372
Gly	GGU	1.3	482	1.3	483	1.3	482	1.3	483	1.3	482
Gly	GGC	0.44	163	0.44	163	0.44	163	0.44	163	0.44	164
Gly	GGA	1.57	582	1.57	582	1.57	581	1.57	581	1.56	580
Gly	GGG	0.69	257	0.69	255	0.7	258	0.69	256	0.69	257
His	CAU	1.48	334	1.48	334	1.48	333	1.48	334	1.48	334
His	CAC	0.52	117	0.52	117	0.52	117	0.52	117	0.52	117
Ile	AUU	1.52	826	1.52	826	1.52	826	1.52	826	1.52	827
Ile	AUC	0.56	302	0.55	301	0.56	302	0.55	300	0.55	300
Ile	AUA	0.93	504	0.93	503	0.93	504	0.93	503	0.93	505
Lys	AAA	1.45	748	1.45	745	1.45	746	1.45	741	1.46	751
Lys	AAG	0.55	281	0.55	283	0.55	280	0.55	283	0.54	279
Leu2	UUA	2.07	734	2.07	734	2.06	733	2.07	733	2.07	734
Leu2	UUG	1.09	386	1.09	385	1.09	386	1.08	384	1.09	386
Leu1	CUU	1.26	447	1.26	446	1.26	446	1.26	445	1.25	445
Leu1	CUC	0.41	147	0.41	147	0.41	147	0.42	147	0.41	147
Leu1	CUA	0.87	308	0.86	306	0.87	308	0.86	306	0.86	306
Leu1	CUG	0.31	110	0.31	110	0.31	110	0.31	110	0.31	111
Met	AUG	1	460	1	459	1	461	1	460	1	461
Asn	AAU	1.5	602	1.5	600	1.49	600	1.5	598	1.5	602
Asn	AAC	0.5	203	0.5	202	0.51	203	0.51	202	0.5	202
Pro	CCU	1.6	340	1.6	341	1.59	339	1.61	342	1.6	340
Pro	CCC	0.89	189	0.89	189	0.89	189	0.88	188	0.89	190
Pro	CCA	1.07	228	1.07	228	1.07	228	1.07	228	1.06	226
Pro	CCG	0.45	95	0.44	93	0.45	95	0.44	93	0.45	95
Gln	CAA	1.55	510	1.56	511	1.55	510	1.56	512	1.55	510
Gln	CAG	0.45	146	0.44	143	0.45	146	0.44	143	0.45	146
Arg	CGU	1.39	281	1.39	281	1.38	279	1.39	281	1.39	282
Arg	CGC	0.55	111	0.54	110	0.55	111	0.54	110	0.55	111
Arg	CGA	1.23	250	1.24	252	1.24	250	1.24	252	1.24	251
Arg	CGG	0.42	86	0.42	85	0.42	85	0.42	85	0.41	84
Arg	AGA	1.8	365	1.79	362	1.8	364	1.79	362	1.8	366
Arg	AGG	0.61	124	0.62	125	0.62	125	0.62	126	0.61	124
Ser2	UCU	1.69	403	1.69	402	1.69	402	1.69	402	1.69	403
Ser2	UCC	1.09	260	1.1	261	1.09	259	1.09	259	1.08	258
Ser2	UCA	1.02	243	1.01	240	1.02	243	1.01	240	1.02	243
Ser2	UCG	0.52	124	0.52	123	0.52	124	0.52	124	0.52	124
Ser1	AGU	1.23	293	1.23	292	1.23	292	1.23	292	1.23	293
Ser1	AGC	0.45	107	0.45	108	0.45	107	0.45	108	0.45	107
Thr	ACU	1.7	454	1.7	454	1.7	452	1.7	454	1.7	455
Thr	ACC	0.69	183	0.68	183	0.69	183	0.69	184	0.69	183
Thr	ACA	1.14	305	1.14	306	1.15	305	1.14	304	1.14	304
Thr	ACG	0.47	126	0.47	126	0.47	125	0.47	126	0.47	126
Val	GUU	1.46	427	1.46	425	1.46	426	1.46	424	1.46	425
Val	GUC	0.5	146	0.49	144	0.5	145	0.5	144	0.5	146
Val	GUA	1.52	444	1.53	445	1.53	444	1.53	445	1.53	445
Val	GUG	0.51	149	0.52	151	0.51	149	0.52	150	0.51	149
Trp	UGG	1	346	1	345	1	347	1	346	1	347
Tyr	UAU	1.58	574	1.58	573	1.58	569	1.58	570	1.58	571
Tyr	UAC	0.42	152	0.42	152	0.42	152	0.42	152	0.42	152
