# Supplementary material for: Chloroplast Genome Characterization, Comparative Analysis, and Phylogenetic Insights into Five Aegilops Species
Source: Int J Mol Sci. 2026 Jun 24;27(13):5680. doi: 10.3390/ijms27135680 (PMC13362065; doi:10.3390/ijms27135680)
Supplement: Supplementary file 1 [file ijms-27-05680-s001.zip › Table S3 new.xlsx]

## Sheet: Table S3
Table S3. Ka, Ks, and Ka/Ks values of CDS in Aegilops
Genes	Ka	Ks	Ka/Ks
atpA	0	0.00432	0
atpB	0	0.00162	0
atpE	0	0	0
atpF	0.00138	0	0
atpI	0	0	0
ccsA	0.00186	0	0
cemA	0	0	0
clpP	0	0	0
infA	0	0	0
matK	0.00134	0.00698	0.191977
ndhA	0	0	0
ndhB	0	0	0
ndhC	0	0.0678	0
ndhD	0	0.00278	0
ndhE	0	0	0
ndhF	0.00036	0.00614	0.0586319
ndhG	0	0.00444	0
ndhH	0	0.0038	0
ndhI	0	0	0
ndhJ	0	0	0
ndhK	0.00072	0	0
petA	0.00084	0.00258	0.325581
petB	0	0	0
petD	0	0	0
psaA	0	0	0
psaB	0.00036	0.00236	0.152542
psbA	0	0.0024	0
psbB	0	0	0
psbC	0	0.00344	0
psbD	0	0	0
rbcL	0	0.00116	0
rpl2	0	0	0
rpl14	0	0	0
rpl16	0	0	0
rpl20	0	0	0
rpl22	0	0	0
rpoA	0.00208	0.00172	1.2093
rpoB	0	0.00292	0
rpoC1	0	0.00628	0
rpoC2	0.00072	0.0051	0.141176
rps2	0	0.00372	0
rps4	0	0	0
rps7	0	0	0
rps8	0	0	0
rps11	0	0	0
rps12	0	0	0
rps14	0	0	0
rps18	0.001	0.0036	0.277778
ycf3	0	0	0
ycf4	0.00237	0.00297	0.79798
