# Supplementary material for: Chloroplast Genome Characterization, Comparative Analysis, and Phylogenetic Insights into Five Aegilops Species
Source: Int J Mol Sci. 2026 Jun 24;27(13):5680. doi: 10.3390/ijms27135680 (PMC13362065; doi:10.3390/ijms27135680)
Supplement: Supplementary file 1 [file ijms-27-05680-s001.zip › Table S4 new.xlsx]

## Sheet: Table S4
Table S4. Samples obtained from the NCBI GenBank
KF534489	Aegilops cylindrica
KF534490	Aegilops geniculata
KY636000	Aegilops bicornis
KY636001	Aegilops bicornis
KY636003	Aegilops biuncialis
KY636008	Aegilops columnaris
KY636010	Aegilops comosa
KY636015	Aegilops crassa
KY636021	Aegilops juvenalis
KY636028	Aegilops longissima
KY636035	Aegilops neglecta
KY636040	Aegilops searsii
KY636043	Aegilops sharonensis
KY636055	Aegilops triuncialis
KY636059	Aegilops umbellulata
KY636061	Aegilops uniaristata
KY636064	Aegilops ventricosa
MN258090	Aegilops tauschii
KY636137	Secale strictum
NC_021761	Secale cereale
