# Supplementary material for: Chloroplast Genome Characterization, Comparative Analysis, and Phylogenetic Insights into Five Aegilops Species
Source: Int J Mol Sci. 2026 Jun 24;27(13):5680. doi: 10.3390/ijms27135680 (PMC13362065; doi:10.3390/ijms27135680)
Supplement: Supplementary file 1 [file ijms-27-05680-s001.zip › Table S1 new.xlsx]

## Sheet: Table S1
Table S1. Simple sequence repeats identified in the chloroplast genomes of five Aegilops species.
SSRs type	Repeat types	Ae. crassa	Ae. cylindrica	Ae. juvenalis	Ae. tauschii	Ae. triuncialis	Total	Overall	%
Mono-	A/T	118	114	118	114	117	581	616	68.3
	C/G	7	7	7	7	7	35		4.1
Di-	AC/GT	4	4	4	4	4	20	172	2.3
	AG/CT	11	12	11	12	11	57		6.7
	AT/AT	19	19	19	19	19	95		11.2
Tri-	AAG/CTT	1	1	1	1	1	5	15	0.6
	AAT/ATT	2	2	2	2	2	10		1.2
Tetra-	AAAG/CTTT	3	3	3	3	3	15	40	1.8
	AAAT/ATTT	1	1	1	1	1	5		0.6
	AACG/CGTT	2	2	2	2	2	10		1.2
	AAGG/CCTT	1	1	1	1	1	5		0.6
	AATG/ATTC	1	1	1	1	1	5		0.6
Penta-	AAAAT/ATTTT	0	1	0	1	0	2	7	0.2
	ACCAT/ATGGT	1	1	1	1	1	5		0.6
Total		171	169	171	169	170	850	850	100
